# Supplementary material for: Polygenic burden has broader impact on health, cognition, and socioeconomic outcomes than most rare and high-risk copy number variants
Source: Mol Psychiatry. 2021 Feb 1;26(9):4884–95. doi: 10.1038/s41380-021-01026-z (PMC8589645; doi:10.1038/s41380-021-01026-z)
Supplement: Supplementary file 3 — Supplementary Table 2: Disease endpoints considered [file 41380_2021_1026_MOESM3_ESM.xlsx]

## Sheet: Sheet1
Phenotype	ICD-10	ICD-9	ICD-8
Intellectual Disability	F70-F79	317-319	310-315
Schizophrenia	F20	295	295
Bipolar Disorder	F30-F31	2962-2967	296
Depression	F32-F33	2961, 2968	NA
Epilepsy	G40-G41	345	345
Childhood Behavioral and Emotional Disorders	F90-F98	312, 313.8A, 314, 313.2C, 307	308
Disorders of Psychological Development	F80-F89 (not F80.3)	200, 315, V400	NA
ICD codes used in compilation of disease endpoints in FINRISK. All decimals more
accurate than the prescribed code were included in the parent category. The total number
of individuals with disease endpoints are presented in Table 3 of the manuscript
