# Supplementary material for: Polygenic burden has broader impact on health, cognition, and socioeconomic outcomes than most rare and high-risk copy number variants
Source: Mol Psychiatry. 2021 Feb 1;26(9):4884–95. doi: 10.1038/s41380-021-01026-z (PMC8589645; doi:10.1038/s41380-021-01026-z)
Supplement: Supplementary file 6 — Supplementary Table 5: Socioeconomic status groupings [file 41380_2021_1026_MOESM6_ESM.xlsx]

## Sheet: Sheet1
	Socioeconomic Status and Health
FINRISK	Low (1)	Intermediate (2)	High (3)
n	3660	9043	4873
Proportion of selection	0.208	0.515	0.277
Age at recruitment (median)	46 yrs	45 yrs	46 yrs
Females (%)	0.554	0.533	0.531
Years of education (mean)	9.3	11.6	15.7
Household income (mean of 1-9)	3.3	4.6	7
Subjective Health (mean of 1-5)	2.8	3.9	4
Death during follow-up	0.18	0.064	0.033
BMI (mean)	28.4	26.3	25.4
Current smokers	0.357	0.29	0.199
Alcohol consumption (median, g/week )	20.7	30.6	42
Unemployed (%)	0.146	0.081	0.018
Disability pension	0.259	0.052	0.012
NFBC1966	Low (1)	Intermediate (2)	High (3)
n	461	1893	1241
Proportion of selection	0.128	0.527	0.345
Age at recruitment (median)	31	31	31
Females (%)	0.347	0.453	0.606
High School Graduates	0	0.318	0.75
Household income (mean of 1-9)	3.4	3.8	6.5
Subjective Health (mean of 1-5)	2.9	3.9	4
BMI (mean)	26	24.6	24.2
Current smokers	0.514	0.297	0.152
Alcohol consumption (median, g/week)	45.9	31.5	27.3
Unemployed (%)	0.205	0.13	0.052
Disability pension	0.011	0.002	0.001
Descriptive statistics for the socioeconomic groups used in the multinomial regression model described in Figure 3C and D. Group 1 (low SES and poor health) consisted of individuals with low income, at most lower secondary education, and at most ”average” subjective health. Group 3 (high SES and good health) consisted of individuals with high income, at least ”average” subjective health, and at l…
